# Supplementary material for: Clinical Evaluation of a Combined Deep Learning–Reconstructed Readout-Segmented Echo-Planar Imaging and Water-Excitation Spectral Fat-Saturation Protocol for Breast Diffusion-Weighted Imaging at 3T Breast MRI
Source: Diagnostics (Basel). 2026 Jun 24;16(13):1958. doi: 10.3390/diagnostics16131958 (PMC13359702; doi:10.3390/diagnostics16131958)
Supplement: Supplementary file 1 [file diagnostics-16-01958-s001.zip]

Archive with 1 entries (1 files):
- diagnostics-4358615-supplementary.pdf
